# Supplementary material for: Genome-Wide Association Analysis of Growth Traits in Hu Sheep
Source: Genes (Basel). 2024 Dec 20;15(12):1637. doi: 10.3390/genes15121637 (PMC11675594; doi:10.3390/genes15121637)
Supplement: Supplementary file 1 [file genes-15-01637-s001.zip]

Archive with 6 entries (5 files):
- Supplementary Files/Figure S1.docx
- Supplementary Files/Table S1.xlsx
- Supplementary Files/Table S2.xlsx
- Supplementary Files/Table S3.xlsx
- Supplementary Files/~$Table S3.xlsx
- Supplementary Files/
