# Supplementary material for: Genome-Wide Association Analysis of Growth Traits in Hu Sheep
Source: Genes (Basel). 2024 Dec 20;15(12):1637. doi: 10.3390/genes15121637 (PMC11675594; doi:10.3390/genes15121637)
Supplement: Supplementary file 1 [file genes-15-01637-s001.zip › Supplementary Files/Table S1.xlsx]

## Sheet: Sheet1
Chr	Before_QC	After_QC	Rate(%)
1	4265	3974	93.18
2	3931	3697	94.05
3	3613	3342	92.5
4	1786	1679	94.01
5	1777	1640	92.29
6	2636	2414	91.58
7	1600	1497	93.56
8	1383	1303	94.22
9	1425	1329	93.26
10	1288	1171	90.92
11	1128	1021	90.51
12	1364	1246	91.35
13	1398	1284	91.85
14	1105	1011	91.49
15	1335	1225	91.76
16	1055	987	93.55
17	1155	1043	90.3
18	1312	1172	89.33
19	971	908	93.51
20	883	810	91.73
21	859	789	91.85
22	791	735	92.92
23	936	883	94.34
24	707	637	90.1
25	752	683	90.82
26	706	663	93.91
27	1295	84	6.49
Total	41456	37227	89.8
