# Supplementary material for: Genome-Wide Association Analysis of Growth Traits in Hu Sheep
Source: Genes (Basel). 2024 Dec 20;15(12):1637. doi: 10.3390/genes15121637 (PMC11675594; doi:10.3390/genes15121637)
Supplement: Supplementary file 1 [file genes-15-01637-s001.zip › Supplementary Files/Table S2.xlsx]

## Sheet: Sheet1
ID	IID	Group	0_DAY	50_DAY	90_DAY	120_DAY	150_DAY	180_DAY	210_DAY
1	HY3200001	group1	4.72808	17.4681	27.6601	35.3041	42.9481	50.5921	58.2361
2	HY3200002	group1	11.136	15.9674	19.8325	22.7313	25.6302	28.529	31.4278
3	HY3200003	group1	11.7289	22.3442	30.8364	37.2056	43.5747	49.9439	56.3131
4	HY3200004	group1	4.33314	14.5267	22.6815	28.7976	34.9137	41.0299	47.146
5	HY3200006	group1	5.90859	17.1858	26.2075	32.9738	39.7401	46.5065	53.2728
6	HY3200007	group1	4.36378	13.3572	20.5519	25.948	31.3441	36.7401	42.1362
7	HY3200008	group1	4.78644	13.6713	20.7791	26.11	31.4409	36.7718	42.1027
8	HY3200011	group1	3.04481	13.8178	22.4361	28.8999	35.3637	41.8275	48.2913
9	HY3200013	group1	5.30407	13.5871	20.2135	25.1833	30.1532	35.123	40.0928
10	HY3200014	group1	3.79356	12.6281	19.6957	24.9965	30.2972	35.5979	40.8986
11	HY3200015	group1	3.85833	15.8694	25.4783	32.6849	39.8916	47.0983	54.3049
12	HY3200016	group1	1.87907	11.3281	18.8874	24.5569	30.2263	35.8958	41.5652
13	HY3200017	group1	6.63214	17.6107	26.3935	32.9806	39.5678	46.1549	52.742
14	HY3200018	group1	3.51499	13.0019	20.5914	26.2836	31.9757	37.6678	43.36
15	HY3200019	group1	5.47846	15.4815	23.484	29.4858	35.4877	41.4895	47.4914
16	HY3200025	group1	6.07051	15.7801	23.5477	29.3735	35.1992	41.0249	46.8507
17	HY3200026	group1	3.948	12.1086	18.637	23.5333	28.4297	33.326	38.2223
18	HY3200027	group1	10.2922	22.1975	31.7217	38.8649	46.0081	53.1513	60.2945
19	HY3200028	group1	2.55553	12.0892	19.7161	25.4362	31.1564	36.8766	42.5968
20	HY3200029	group1	5.76223	15.4324	23.1685	28.9705	34.7726	40.5747	46.3768
21	HY3200030	group1	5.40731	13.6539	20.2512	25.1992	30.1471	35.0951	40.043
22	HY3200031	group1	7.40629	17.3386	25.2844	31.2438	37.2032	43.1626	49.122
23	HY3200032	group1	5.43035	12.3659	17.9143	22.0756	26.2369	30.3982	34.5595
24	HY3200033	group1	2.45477	12.2674	20.1175	26.0051	31.8927	37.7803	43.6678
25	HY3200037	group1	8.56171	21.0631	31.0643	38.5651	46.066	53.5668	61.0677
26	HY3200038	group1	7.89046	17.0015	24.2904	29.757	35.2236	40.6903	46.1569
27	HY3200040	group1	13.7678	17.4188	20.3397	22.5303	24.7209	26.9115	29.1022
28	HY3200041	group1	3.84832	15.1433	24.1793	30.9564	37.7334	44.5104	51.2874
29	HY3200042	group1	3.94577	9.9366	14.7293	18.3238	21.9183	25.5128	29.1073
30	HY3200043	group1	5.87862	15.0414	22.3716	27.8693	33.367	38.8646	44.3623
31	HY3200044	group1	10.5479	15.0452	18.643	21.3413	24.0397	26.738	29.4364
32	HY3200045	group1	4.66008	14.0905	21.6348	27.2931	32.9513	38.6096	44.2678
33	HY3200046	group1	13.4744	19.4888	24.3003	27.9089	31.5176	35.1262	38.7348
34	HY3200047	group1	4.30678	13.5297	20.908	26.4417	31.9754	37.5092	43.0429
35	HY3200048	group1	4.92655	15.7037	24.3254	30.7916	37.2579	43.7242	50.1904
36	HY3200049	group1	5.73135	15.418	23.1674	28.9794	34.7914	40.6034	46.4154
37	HY3200052	group1	7.1655	15.7908	22.6911	27.8663	33.0415	38.2166	43.3918
38	HY3200053	group1	5.16901	17.9426	28.1614	35.8256	43.4897	51.1539	58.818
39	HY3200055	group1	4.59324	14.0391	21.5958	27.2634	32.9309	38.5984	44.2659
40	HY3200057	group1	6.26821	15.0841	22.1369	27.4265	32.716	38.0056	43.2951
41	HY3200058	group1	6.21806	14.3273	20.8147	25.6803	30.5458	35.4114	40.2769
42	HY3200060	group1	7.71479	16.7906	24.0513	29.4968	34.9423	40.3878	45.8333
43	HY3200061	group1	3.4424	14.5711	23.4741	30.1513	36.8286	43.5058	50.183
44	HY3200062	group1	2.04291	12.2113	20.346	26.4471	32.5481	38.6492	44.7502
45	HY3200063	group1	5.71449	15.729	23.7407	29.7494	35.7582	41.7669	47.7756
46	HY3200065	group1	2.22368	13.9156	23.2692	30.2844	37.2995	44.3147	51.3299
47	HY3200066	group1	16.6542	20.9021	24.3003	26.849	29.3977	31.9464	34.4951
48	HY3200067	group1	3.73761	14.2758	22.7063	29.0292	35.3521	41.675	47.9979
49	HY3200068	group1	4.53682	14.5126	22.4933	28.4788	34.4643	40.4498	46.4353
50	HY3200071	group1	3.20789	15.0015	24.4364	31.5126	38.5887	45.6649	52.7411
51	HY3200072	group1	5.03849	13.3187	19.9429	24.911	29.8791	34.8473	39.8154
52	HY3200073	group1	4.48056	14.7207	22.9128	29.0569	35.201	41.3451	47.4892
53	HY3200074	group1	6.76605	15.6805	22.8121	28.1607	33.5094	38.8581	44.2067
54	HY3200076	group1	2.18188	12.1971	20.2092	26.2183	32.2274	38.2365	44.2456
55	HY3200077	group1	2.7764	12.806	20.8297	26.8475	32.8653	38.8831	44.9009
56	HY3200079	group1	3.19712	12.3988	19.7601	25.2812	30.8022	36.3232	41.8442
57	HY3200081	group1	5.63074	15.1358	22.7399	28.443	34.1461	39.8491	45.5522
58	HY3200082	group1	3.51383	14.5497	23.3783	29.9998	36.6213	43.2428	49.8643
59	HY3200083	group1	2.82833	15.5846	25.7896	33.4433	41.0971	48.7508	56.4045
60	HY3200085	group1	3.99797	16.246	26.0445	33.3933	40.7422	48.091	55.4399
61	HY3200086	group1	4.87828	13.934	21.1786	26.612	32.0455	37.4789	42.9123
62	HY3200087	group1	7.39853	18.0896	26.6424	33.0571	39.4717	45.8864	52.301
63	HY3200089	group1	3.48129	14.1329	22.6543	29.0453	35.4362	41.8272	48.2182
64	HY3200090	group1	1.62342	8.85745	14.6447	18.9851	23.3255	27.6659	32.0064
65	HY3200091	group1	7.57753	16.4463	23.5414	28.8626	34.1839	39.5052	44.8265
66	HY3200092	group1	1.44723	11.2799	19.1461	25.0457	30.9453	36.845	42.7446
67	HY3200094	group1	3.92926	14.9252	23.7219	30.3194	36.9169	43.5145	50.112
68	HY3200095	group1	10.8911	22.8057	32.3373	39.4861	46.6348	53.7836	60.9323
69	HY3200096	group1	1.85517	12.4419	20.9112	27.2632	33.6152	39.9672	46.3193
70	HY3200098	group1	4.41917	15.1813	23.791	30.2483	36.7056	43.1629	49.6202
71	HY3200100	group1	5.84862	15.2418	22.7563	28.3922	34.0281	39.664	45.2999
72	HY3200102	group1	6.86526	16.6139	24.4129	30.2621	36.1113	41.9605	47.8097
73	HY3200103	group1	5.21782	14.1907	21.3691	26.7528	32.1366	37.5203	42.9041
74	HY3200104	group1	8.64543	18.7518	26.8369	32.9007	38.9645	45.0283	51.0921
75	HY3200105	group1	8.70001	18.4984	26.3371	32.2161	38.0952	43.9742	49.8532
76	HY3200106	group1	3.49426	13.6244	21.7284	27.8065	33.8845	39.9626	46.0407
77	HY3200107	group1	4.78196	17.0595	26.8815	34.248	41.6145	48.981	56.3475
78	HY3200108	group1	3.42376	12.834	20.3622	26.0084	31.6545	37.3007	42.9468
79	HY3200109	group1	6.58296	20.5488	31.7215	40.101	48.4805	56.86	65.2395
80	HY3200119	group1	4.30157	14.4934	22.6469	28.762	34.8771	40.9922	47.1073
81	HY3200120	group1	6.23676	16.6556	24.9907	31.242	37.4933	43.7446	49.9959
82	HY3200122	group1	12.8678	17.2638	20.7805	23.418	26.0556	28.6931	31.3307
83	HY3200123	group1	4.25215	16.4875	26.2758	33.617	40.9582	48.2994	55.6406
84	HY3200124	group1	12.0484	16.6285	20.2925	23.0405	25.7886	28.5366	31.2846
85	HY3200128	group1	13.4052	18.4564	22.4975	25.5282	28.559	31.5897	34.6205
86	HY3200129	group1	2.6502	13.6499	22.4497	29.0495	35.6494	42.2492	48.849
87	HY3200130	group1	11.925	16.3074	19.8134	22.4429	25.0724	27.7018	30.3313
88	HY3200131	group1	3.20714	16.2148	26.621	34.4256	42.2302	50.0348	57.8394
89	HY3200132	group1	4.08173	13.9559	21.8552	27.7797	33.7042	39.6287	45.5531
90	HY3200134	group1	3.55331	16.2449	26.3982	34.0132	41.6281	49.2431	56.8581
91	HY3200137	group1	4.80951	17.5286	27.7039	35.3354	42.9668	50.5983	58.2298
92	HY3200139	group1	2.76316	11.9258	19.256	24.7536	30.2512	35.7488	41.2464
93	HY3200140	group1	3.09903	16.1227	26.5417	34.3559	42.1701	49.9843	57.7986
94	HY3200142	group1	4.03661	16.5376	26.5384	34.039	41.5396	49.0402	56.5408
95	HY3200143	group1	4.73019	16.3834	25.706	32.6979	39.6898	46.6817	53.6737
96	HY3200144	group1	8.18309	21.2503	31.704	39.5443	47.3847	55.225	63.0653
97	HY3200145	group1	3.24079	12.8155	20.4752	26.22	31.9648	37.7096	43.4544
98	HY3200146	group1	14.5963	20.1341	24.5643	27.887	31.2097	34.5324	37.8551
99	HY3200147	group1	4.22568	14.0127	21.8423	27.7146	33.5868	39.459	45.3312
100	HY3200148	group1	4.8014	12.1486	18.0264	22.4347	26.843	31.2514	35.6597
101	HY3200149	group1	4.01607	17.6899	28.6289	36.8332	45.0375	53.2417	61.446
102	HY3200150	group1	4.518	13.9443	21.4853	27.1411	32.7968	38.4526	44.1084
103	HY3200152	group1	7.47474	13.2097	17.7977	21.2387	24.6797	28.1207	31.5617
104	HY3200154	group1	4.14798	12.5866	19.3374	24.4006	29.4637	34.5269	39.59
105	HY3200155	group1	3.05247	16.9239	28.0211	36.3439	44.6668	52.9897	61.3126
106	HY3200156	group1	4.02505	13.6545	21.358	27.1357	32.9134	38.691	44.4687
107	HY3200157	group1	4.9	14.737	22.6065	28.5087	34.4109	40.313	46.2152
108	HY3200158	group1	8.12319	12.8545	16.6396	19.4784	22.3172	25.156	27.9949
109	HY3200159	group1	8.49308	18.5819	26.6529	32.7062	38.7595	44.8128	50.866
110	HY3200160	group1	3.25254	10.9973	17.1931	21.84	26.4869	31.1338	35.7806
111	HY3200161	group1	5.23857	17.3779	27.0893	34.3729	41.6564	48.94	56.2236
112	HY3200162	group1	2.22666	10.0594	16.3256	21.0252	25.7249	30.4245	35.1241
113	HY3200163	group1	4.4934	23.372	38.4749	49.8021	61.1293	72.4565	83.7836
114	HY3200164	group1	5.09823	12.0258	17.5678	21.7243	25.8808	30.0373	34.1938
115	HY3200166	group1	2.9	15.4789	25.5421	33.0895	40.6368	48.1842	55.7316
116	HY3200167	group1	3.37926	15.498	25.1929	32.4641	39.7354	47.0066	54.2778
117	HY3200168	group1	5.54939	15.2525	23.015	28.8369	34.6587	40.4806	46.3025
118	HY3200170	group1	12.3728	16.9641	20.6371	23.3919	26.1466	28.9014	31.6562
119	HY3200172	group1	15.0416	18.7388	21.6965	23.9147	26.133	28.3513	30.5695
120	HY3200173	group1	4.50171	15.7137	24.6832	31.4104	38.1376	44.8648	51.5919
121	HY3200174	group1	14.3664	18.6626	22.0996	24.6774	27.2551	29.8328	32.4106
122	HY3200176	group1	7.21825	17.7846	26.2377	32.5775	38.9173	45.2571	51.597
123	HY3200177	group1	3.94676	13.1739	20.5556	26.0919	31.6282	37.1645	42.7007
124	HY3200178	group1	3.1613	15.6529	25.6461	33.1411	40.636	48.1309	55.6259
125	HY3200179	group1	5.09161	15.7262	24.234	30.6147	36.9955	43.3763	49.7571
126	HY3200181	group1	3.42526	12.0614	18.9703	24.152	29.3337	34.5154	39.6971
127	HY3200182	group1	5.64522	13.7009	20.1455	24.9789	29.8124	34.6458	39.4792
128	HY3200183	group1	4.53498	14.7624	22.9444	29.0809	35.2174	41.3539	47.4903
129	HY3200184	group1	10.4371	16.5552	21.4497	25.1206	28.7914	32.4623	36.1332
130	HY3200185	group1	2.46596	17.9151	30.2744	39.5439	48.8133	58.0828	67.3523
131	HY3200187	group1	2.75773	12.7065	20.6655	26.6348	32.604	38.5733	44.5425
132	HY3200189	group1	3.40905	13.7789	22.0747	28.2966	34.5185	40.7403	46.9622
133	HY3200190	group1	3.46663	17.1962	28.1798	36.4176	44.6553	52.893	61.1308
134	HY3200191	group1	4.60817	16.3235	25.6958	32.725	39.7542	46.7834	53.8126
135	HY3200192	group1	5.15622	19.1172	30.286	38.6626	47.0392	55.4157	63.7923
136	HY3200193	group1	6.20198	14.3995	20.9574	25.8759	30.7944	35.7129	40.6314
137	HY3200194	group1	16.6119	20.6365	23.8562	26.2709	28.6857	31.1005	33.5152
138	HY3200195	group1	3.56659	14.7813	23.7531	30.482	37.2109	43.9397	50.6686
139	HY3200196	group1	8.56674	15.3391	20.757	24.8204	28.8839	32.9473	37.0107
140	HY3200197	group1	3.08343	11.8475	18.8587	24.1171	29.3756	34.634	39.8924
141	HY3200198	group1	7.70442	17.8432	25.9542	32.0374	38.1207	44.2039	50.2872
142	HY3200199	group1	1.91116	11.2025	18.6357	24.2105	29.7853	35.3602	40.935
143	HY3200200	group1	12.3055	15.8944	18.7655	20.9189	23.0722	25.2255	27.3788
144	HY3200201	group1	3.44278	19.2132	31.8295	41.2918	50.7541	60.2163	69.6786
145	HY3200203	group1	3.36169	15.8507	25.842	33.3354	40.8288	48.3223	55.8157
146	HY3200205	group1	2.69588	11.6885	18.8826	24.2782	29.6737	35.0693	40.4649
147	HY3200207	group1	2.14221	12.9641	21.6216	28.1148	34.6079	41.101	47.5942
148	HY3200208	group1	12.6584	16.5924	19.7396	22.1001	24.4605	26.8209	29.1813
149	HY3200210	group1	16.4439	20.5907	23.9081	26.3962	28.8843	31.3723	33.8604
150	HY3200212	group1	11.056	16.2238	20.3581	23.4587	26.5594	29.6601	32.7607
151	HY3200214	group1	5.81527	14.8131	22.0113	27.41	32.8087	38.2074	43.6061
152	HY3200217	group1	2.58956	12.5998	20.608	26.6141	32.6203	38.6264	44.6326
153	HY3200218	group1	4.29115	14.0786	21.9085	27.781	33.6534	39.5259	45.3983
154	HY3200220	group1	6.39669	14.2582	20.5474	25.2643	29.9812	34.6981	39.415
155	HY3200222	group1	5.38271	13.7252	20.3991	25.4046	30.4101	35.4155	40.421
156	HY3200224	group1	4.13235	12.6643	19.4898	24.6089	29.7281	34.8472	39.9664
157	HY3200225	group1	3.79402	16.5822	26.8128	34.4857	42.1587	49.8316	57.5045
158	HY3200226	group1	6.75692	12.0828	16.3435	19.539	22.7346	25.9301	29.1256
159	HY3200227	group1	3.66821	15.8952	25.6768	33.0129	40.3491	47.6853	55.0215
160	HY3200229	group1	1.58542	10.7083	18.0066	23.4804	28.9541	34.4279	39.9016
161	HY3200231	group1	3.66222	14.2015	22.6329	28.9564	35.28	41.6035	47.927
162	HY3200232	group1	3.9186	10.4278	15.6351	19.5406	23.4461	27.3516	31.2571
163	HY3200234	group1	3.59758	12.8762	20.2992	25.8664	31.4335	37.0007	42.5679
164	HY3200235	group1	4.21359	21.5033	35.335	45.7088	56.0826	66.4565	76.8303
165	HY3200238	group1	4.21263	16.1783	25.7507	32.9301	40.1095	47.2889	54.4682
166	HY3200239	group1	1.45715	13.5191	23.1686	30.4057	37.6429	44.88	52.1172
167	HY3200241	group1	3.50304	10.5603	16.2061	20.4404	24.6748	28.9091	33.1435
168	HY3200242	group1	4.23522	11.2155	16.7997	20.9879	25.1761	29.3642	33.5524
169	HY3200244	group1	3.21354	10.6334	16.5692	21.0211	25.473	29.9249	34.3768
170	HY3200245	group1	2.96555	13.1793	21.3503	27.4785	33.6067	39.735	45.8632
171	HY3200246	group1	13.0267	20.6887	26.8184	31.4156	36.0128	40.61	45.2072
172	HY3200247	group1	2.75413	12.5969	20.471	26.3767	32.2823	38.1879	44.0936
173	HY3200249	group1	2.44404	10.792	17.4703	22.479	27.4878	32.4965	37.5053
174	HY3200251	group1	4.99241	16.6459	25.9688	32.9609	39.953	46.9451	53.9372
175	HY3200253	group1	2.79264	13.1286	21.3974	27.5989	33.8005	40.0021	46.2036
176	HY3200254	group1	2.70979	9.76503	15.4092	19.6424	23.8755	28.1087	32.3418
177	HY3200255	group1	5.42115	13.2165	19.4528	24.1301	28.8073	33.4845	38.1617
178	HY3200256	group1	3.09826	13.1453	21.1829	27.2112	33.2394	39.2676	45.2958
179	HY3200257	group1	4.23089	16.1493	25.6839	32.835	39.986	47.137	54.288
180	HY3200259	group1	2.62012	15.3291	25.4963	33.1217	40.7471	48.3725	55.9978
181	HY3200261	group1	4.83426	14.4698	22.1782	27.9595	33.7408	39.5221	45.3034
182	HY3200262	group1	3.69339	11.1085	17.0406	21.4896	25.9387	30.3877	34.8368
183	HY3200264	group1	2.86419	10.0902	15.8711	20.2067	24.5424	28.878	33.2136
184	HY3200266	group1	3.61959	9.44511	14.1055	17.6008	21.0962	24.5915	28.0868
185	HY3200268	group1	2.78676	11.8178	19.0427	24.4613	29.88	35.2986	40.7172
186	HY3200270	group1	3.92469	11.523	17.6016	22.1605	26.7195	31.2785	35.8374
187	HY3200273	group1	3.27464	16.8579	27.7245	35.8745	44.0245	52.1744	60.3244
188	HY3200274	group1	4.30344	14.7267	23.0653	29.3193	35.5733	41.8273	48.0812
189	HY3200275	group1	3.14367	13.6535	22.0614	28.3673	34.6733	40.9792	47.2851
190	HY3200276	group1	5.6303	14.8909	22.2993	27.8556	33.412	38.9683	44.5246
191	HY3200277	group1	3.08119	14.4709	23.5827	30.4166	37.2504	44.0842	50.9181
192	HY3200279	group1	2.02847	11.6641	19.3726	25.154	30.9354	36.7168	42.4982
193	HY3200280	group1	5.61249	10.2924	14.0363	16.8442	19.6521	22.4601	25.268
194	HY3200281	group1	2.18761	20.8885	35.8492	47.0698	58.2903	69.5109	80.7314
195	HY3200282	group1	4.22069	11.7613	17.7937	22.3181	26.8424	31.3668	35.8911
196	HY3200283	group1	2.33337	14.8801	24.9176	32.4456	39.9737	47.5017	55.0298
197	HY3200285	group1	3.41469	14.6608	23.6577	30.4054	37.153	43.9007	50.6484
198	HY3200286	group1	2.2976	12.8277	21.2517	27.5697	33.8877	40.2058	46.5238
199	HY3200287	group1	2.05496	10.7064	17.6276	22.8185	28.0094	33.2003	38.3912
200	HY3200288	group1	3.75021	10.0353	15.0634	18.8344	22.6055	26.3765	30.1476
201	HY3200290	group1	3.9542	11.005	16.6456	20.8761	25.1065	29.337	33.5675
202	HY3200294	group1	3.51862	10.4744	16.039	20.2125	24.386	28.5595	32.733
203	HY3200296	group1	9.95759	14.654	18.4112	21.2291	24.047	26.8648	29.6827
204	HY3200300	group1	6.38074	15.2426	22.3321	27.6492	32.9663	38.2835	43.6006
205	HY3200301	group1	3.7	8.44359	12.2385	15.0846	17.9308	20.7769	23.6231
206	HY3200303	group1	3.17925	17.2103	28.4351	36.8537	45.2723	53.6909	62.1095
207	HY3200307	group1	5.34045	15.0485	22.815	28.6398	34.4646	40.2895	46.1143
208	HY3200309	group1	7.99884	18.6538	27.1778	33.5707	39.9637	46.3567	52.7496
209	HY3200311	group1	3.60948	11.9042	18.54	23.5168	28.4936	33.4705	38.4473
210	HY3200312	group1	4.0749	11.3376	17.1477	21.5053	25.8629	30.2206	34.5782
211	HY3200316	group1	4.47665	16.0074	25.232	32.1504	39.0689	45.9873	52.9057
212	HY3200317	group1	4.22813	18.128	29.2479	37.5878	45.9278	54.2677	62.6076
213	HY3200318	group1	3.2	11.0319	17.2973	21.9965	26.6956	31.3947	36.0938
214	HY3200320	group1	5.15232	13.2758	19.7746	24.6487	29.5227	34.3968	39.2709
215	HY3200322	group1	3.40536	11.9623	18.8079	23.9421	29.0763	34.2105	39.3447
216	HY3200324	group1	3.18252	10.4089	16.1899	20.5258	24.8616	29.1974	33.5332
217	HY3200325	group1	2.5262	14.5575	24.1825	31.4013	38.6201	45.8389	53.0577
218	HY3200326	group1	4.25134	10.4924	15.4852	19.2298	22.9744	26.719	30.4636
219	HY3200327	group1	4.53098	15.0026	23.38	29.663	35.946	42.229	48.5119
220	HY3200328	group1	4.17702	11.2604	16.9271	21.1771	25.4271	29.6771	33.9272
221	HY3200329	group1	2.62861	13.0237	21.3398	27.5768	33.8139	40.051	46.288
222	HY3200331	group1	3.12757	12.1763	19.4152	24.8444	30.2736	35.7028	41.132
223	HY3200332	group1	14.1808	18.543	22.0327	24.6501	27.2674	29.8847	32.5021
224	HY3200336	group1	3.5454	11.4057	17.6939	22.41	27.1262	31.8424	36.5585
225	HY3200337	group1	8.87649	22.5006	33.3999	41.5744	49.7489	57.9234	66.0978
226	HY3200338	group1	3.33979	10.4931	16.2158	20.5078	24.7998	29.0919	33.3839
227	HY3200339	group1	1.27901	10.7456	18.3189	23.9988	29.6788	35.3588	41.0387
228	HY3200340	group1	3.69128	12.1318	18.8842	23.9486	29.0129	34.0772	39.1415
229	HY3200341	group1	2.98363	14.6641	24.0085	31.0168	38.0251	45.0334	52.0417
230	HY3200342	group1	6.10169	15.8452	23.6401	29.4862	35.3323	41.1785	47.0246
231	HY3200343	group1	4.4011	14.6542	22.8566	29.0084	35.1603	41.3121	47.4639
232	HY3200344	group1	3.21506	11.8524	18.7622	23.9446	29.127	34.3094	39.4917
233	HY3200345	group1	4.66655	17.4509	27.6784	35.349	43.0196	50.6902	58.3608
234	HY3200346	group1	4.31641	12.1693	18.4516	23.1633	27.875	32.5867	37.2984
235	HY3200347	group1	4.33717	15.6965	24.784	31.5996	38.4152	45.2308	52.0464
236	HY3200349	group1	4.27011	17.837	28.6905	36.8306	44.9707	53.1108	61.2509
237	HY3200350	group1	2.93691	12.4475	20.0559	25.7623	31.4686	37.1749	42.8813
238	HY3200351	group1	6.96569	16.5783	24.2683	30.0359	35.8034	41.5709	47.3385
239	HY3200353	group1	6.55146	17.9127	27.0017	33.8185	40.6352	47.4519	54.2687
240	HY3200355	group1	5.06897	15.7652	24.3221	30.7399	37.1576	43.5753	49.9931
241	HY3200356	group1	3.24142	8.80368	13.2535	16.5908	19.9282	23.2655	26.6029
242	HY3200358	group1	6.61294	13.9022	19.7335	24.1071	28.4806	32.8542	37.2277
243	HY3200361	group1	5.48796	14.5305	21.7645	27.1901	32.6156	38.0411	43.4666
244	HY3200362	group1	4.23282	12.6092	19.3103	24.3362	29.362	34.3879	39.4137
245	HY3200363	group1	3.31993	15.62	25.4601	32.8401	40.2201	47.6002	54.9802
246	HY3200364	group1	4.94164	13.0943	19.6164	24.5081	29.3997	34.2913	39.1829
247	HY3200365	group1	2.26513	14.4	24.1079	31.3888	38.6697	45.9507	53.2316
248	HY3200366	group1	8.02263	12.8899	16.7837	19.704	22.6244	25.5448	28.4651
249	HY3200367	group1	2.20047	15.08	25.3836	33.1113	40.8391	48.5668	56.2945
250	HY3200368	group1	3.13708	9.89005	15.2924	19.3442	23.396	27.4478	31.4996
251	HY3200370	group1	3.89904	12.2451	18.922	23.9297	28.9374	33.945	38.9527
252	HY3200371	group1	5.62945	13.5605	19.9054	24.6641	29.4227	34.1814	38.9401
253	HY3200372	group1	8.10738	13.0905	17.0769	20.0668	23.0567	26.0465	29.0364
254	HY3200373	group1	3.68086	11.6056	17.9453	22.7001	27.4549	32.2098	36.9646
255	HY3200374	group1	4.2355	12.638	19.36	24.4014	29.4429	34.4844	39.5259
256	HY3200375	group1	2.59949	11.8838	19.3112	24.8818	30.4523	36.0229	41.5935
257	HY3200377	group1	0.0240273	9.67027	17.3873	23.175	28.9628	34.7505	40.5383
258	HY3200378	group1	5.36999	12.7776	18.7038	23.1484	27.5929	32.0375	36.4821
259	HY3200379	group1	4.45901	14.5282	22.5835	28.625	34.6665	40.708	46.7494
260	HY3200380	group1	5.45309	14.1009	21.0191	26.2078	31.3965	36.5851	41.7738
261	HY3200381	group1	4.1301	13.2118	20.4772	25.9263	31.3754	36.8244	42.2735
262	HY3200382	group1	1.55625	8.68078	14.3804	18.6551	22.9298	27.2046	31.4793
263	HY3200383	group1	2.89007	13.9342	22.7695	29.396	36.0224	42.6489	49.2754
264	HY3200384	group1	7.85999	11.8915	15.1167	17.5357	19.9546	22.3735	24.7924
265	HY3200385	group1	3.01379	11.4342	18.1705	23.2228	28.275	33.3273	38.3795
266	HY3200386	group1	7.53504	16.0372	22.8389	27.9402	33.0415	38.1428	43.244
267	HY3200387	group1	2.46771	14.7113	24.5061	31.8523	39.1984	46.5446	53.8907
268	HY3200388	group1	1.64414	11.3695	19.1498	24.985	30.8203	36.6555	42.4907
269	HY3200389	group1	5.22057	17.4237	27.1862	34.5081	41.83	49.1519	56.4738
270	HY3200390	group1	8.3421	13.5745	17.7604	20.8998	24.0392	27.1787	30.3181
271	HY3200391	group1	5.71951	13.9872	20.6014	25.5621	30.5227	35.4834	40.444
272	HY3200394	group1	4.54476	13.9948	21.5548	27.2247	32.8947	38.5647	44.2347
273	HY3200397	group1	1.22543	11.9571	20.5424	26.9813	33.4203	39.8593	46.2983
274	HY3200398	group1	3.85346	16.4475	26.5228	34.0792	41.6356	49.1921	56.7485
275	HY3200400	group1	2.31943	13.8687	23.1082	30.0378	36.9673	43.8969	50.8265
276	HY3200402	group1	5.82794	15.1287	22.5693	28.1498	33.7303	39.3108	44.8912
277	HY3200403	group1	4.29435	13.6168	21.0747	26.6681	32.2616	37.855	43.4485
278	HY3200404	group1	9.72842	14.4066	18.1492	20.9561	23.763	26.5699	29.3768
279	HY3200405	group1	3.81847	14.0271	22.194	28.3192	34.4444	40.5695	46.6947
280	HY3200406	group1	3.73274	9.41335	13.9578	17.3662	20.7746	24.183	27.5913
281	HY3200407	group1	3.8	15.3294	24.5529	31.4706	38.3882	45.3059	52.2235
282	HY3200408	group1	4.9282	13.4667	20.2976	25.4207	30.5438	35.6669	40.79
283	HY3200410	group1	16.7665	21.4344	25.1687	27.9694	30.7701	33.5708	36.3715
284	HY3200411	group1	3.15119	11.4149	18.0259	22.9841	27.9424	32.9006	37.8588
285	HY3200413	group1	3.85985	12.8827	20.1009	25.5146	30.9283	36.342	41.7557
286	HY3200414	group1	1.73567	13.9075	23.6449	30.948	38.2511	45.5542	52.8573
287	HY3200416	group1	8.41965	13.2944	17.1941	20.1189	23.0438	25.9686	28.8934
288	HY3200420	group1	1.52693	8.72244	14.4788	18.7962	23.1135	27.4308	31.7481
289	HY3200422	group1	6.23836	13.669	19.6135	24.0719	28.5302	32.9886	37.447
290	HY3200426	group1	4.22135	12.7674	19.6042	24.7319	29.8595	34.9871	40.1147
291	HY3200428	group1	5.9016	14.518	21.411	26.5809	31.7507	36.9205	42.0903
292	HY3200429	group1	8.2064	21.9036	32.8614	41.0797	49.298	57.5163	65.7347
293	HY3200430	group1	4.97448	13.248	19.8669	24.831	29.7951	34.7593	39.7234
294	HY3200434	group1	5.06942	14.0856	21.2986	26.7083	32.1181	37.5278	42.9375
295	HY3200435	group1	3.48827	14.3364	23.0149	29.5237	36.0326	42.5414	49.0503
296	HY3200437	group1	3.97371	16.3682	26.2837	33.7204	41.1571	48.5937	56.0304
297	HY3200438	group1	14.6387	18.9695	22.4341	25.0326	27.6311	30.2296	32.8281
298	HY3200440	group1	6.56479	15.7452	23.0895	28.5977	34.1059	39.6141	45.1224
299	HY3200441	group1	2.88429	15.2648	25.1692	32.5975	40.0259	47.4542	54.8825
300	HY3200442	group1	5.02931	15.4055	23.7065	29.9322	36.158	42.3837	48.6095
301	HY3200444	group1	5.97927	16.7073	25.2896	31.7264	38.1632	44.6	51.0368
302	HY3200446	group1	13.3154	18.2729	22.2389	25.2134	28.1879	31.1624	34.1369
303	HY3200448	group1	2.67302	10.8243	17.3454	22.2362	27.1269	32.0177	36.9085
304	HY3200449	group1	4.53362	14.5106	22.4923	28.4785	34.4647	40.4509	46.4371
305	HY3200451	group1	2.8326	11.2445	17.974	23.0211	28.0682	33.1153	38.1625
306	HY3200453	group1	6.68715	20.5281	31.6008	39.9054	48.21	56.5145	64.8191
307	HY3200454	group1	7.61708	18.5509	27.298	33.8584	40.4187	46.979	53.5393
308	HY3200455	group1	4.40709	14.0588	21.7801	27.5711	33.3621	39.1531	44.9441
309	HY3200458	group1	1.57185	7.6243	12.4663	16.0977	19.7292	23.3607	26.9921
310	HY3200459	group1	3.09168	14.8998	24.3462	31.4311	38.5159	45.6008	52.6856
311	HY3200461	group1	3.46981	16.0815	26.1709	33.7379	41.3049	48.8719	56.439
312	HY3200462	group1	3.62813	11.5388	17.8673	22.6137	27.3601	32.1065	36.8529
313	HY3200476	group1	4.69388	11.9228	17.7059	22.0432	26.3805	30.7178	35.0552
314	HY3200478	group1	4.16043	10.3294	15.2645	18.9659	22.6673	26.3686	30.07
315	HY3200480	group1	4.9527	12.4514	18.4504	22.9497	27.4489	31.9482	36.4474
316	HY3200482	group1	6.51772	17.0769	25.5242	31.8597	38.1951	44.5306	50.8661
317	HY3200484	group1	1.98136	8.07421	12.9485	16.6042	20.2599	23.9156	27.5713
318	HY3200490	group1	4.15695	13.7814	21.4809	27.2555	33.0302	38.8048	44.5795
319	HY3200492	group1	3.9858	12.9629	20.1445	25.5308	30.917	36.3033	41.6895
320	HY3200496	group1	7.20469	17.6062	25.9275	32.1684	38.4094	44.6503	50.8912
321	HY3200500	group1	8.37514	19.9746	29.2542	36.2138	43.1735	50.1332	57.0929
322	HY3200502	group1	5.01652	14.6022	22.2708	28.0222	33.7736	39.525	45.2765
323	HY3200504	group1	4.48105	12.683	19.2446	24.1657	29.0869	34.0081	38.9292
324	HY3200508	group1	4.13686	11.6155	17.5984	22.0856	26.5728	31.06	35.5471
325	HY3200510	group1	6.08444	17.2335	26.1528	32.8422	39.5317	46.2211	52.9106
326	HY3200512	group1	6.50308	18.3783	27.8785	35.0037	42.1288	49.2539	56.3791
327	HY3200520	group1	4.52837	12.7428	19.3143	24.2429	29.1715	34.1002	39.0288
328	HY3200526	group1	5.70798	13.8719	20.403	25.3014	30.1998	35.0981	39.9965
329	HY3200528	group1	3.64838	11.4928	17.7683	22.475	27.1816	31.8883	36.5949
330	HY3200536	group1	3.28555	10.5086	16.2871	20.6209	24.9548	29.2886	33.6225
331	HY3200542	group1	3.69962	11.8451	18.3614	23.2487	28.1359	33.0232	37.9105
332	HY3200544	group1	7.49983	14.9152	20.8474	25.2966	29.7458	34.195	38.6442
333	HY3200550	group1	3.72364	11.4097	17.5585	22.1702	26.7818	31.3934	36.0051
334	HY3200552	group1	5.67148	14.2782	21.1637	26.3277	31.4918	36.6558	41.8199
335	HY3200555	group1	2.76102	12.2742	19.8847	25.5927	31.3006	37.0085	42.7164
336	HY3200556	group1	3.0803	10.2299	15.9495	20.2393	24.529	28.8187	33.1085
337	HY3200558	group1	4.03377	11.8035	18.0192	22.6811	27.3429	32.0047	36.6665
338	HY3200560	group1	4.26455	12.3019	18.7318	23.5542	28.3766	33.199	38.0214
339	HY3200562	group1	1.84477	9.15694	15.0067	19.394	23.7813	28.1686	32.5559
340	HY3200564	group1	5.82252	14.1259	20.7687	25.7507	30.7327	35.7148	40.6968
341	HY3200568	group1	4.02626	13.045	20.2599	25.6712	31.0824	36.4936	41.9049
342	HY3200574	group1	3.56825	10.2703	15.6319	19.6532	23.6744	27.6956	31.7169
343	HY3200578	group1	4.42424	12.0957	18.2328	22.8357	27.4385	32.0414	36.6442
344	HY3200580	group1	5.31989	14.1948	21.2947	26.6196	31.9445	37.2694	42.5944
345	HY3200588	group1	7.03486	16.7081	24.4468	30.2507	36.0547	41.8587	47.6626
346	HY3200592	group1	3.54792	11.4985	17.859	22.6294	27.3998	32.1702	36.9405
347	HY3200596	group1	3.75207	12.8113	20.0586	25.4941	30.9296	36.3651	41.8006
348	HY3200600	group1	4.24072	9.90944	14.4444	17.8456	21.2469	24.6481	28.0493
349	HY3200602	group1	4.20744	13.065	20.151	25.4655	30.78	36.0945	41.409
350	HY3200604	group1	3.21623	10.0877	15.5848	19.7077	23.8306	27.9535	32.0763
351	HY3200608	group1	5.61375	11.5291	16.2614	19.8106	23.3598	26.909	30.4582
352	HY3200610	group1	4.38608	10.7655	15.869	19.6966	23.5242	27.3518	31.1795
353	HY3200612	group1	2.46304	11.366	18.4883	23.8301	29.1719	34.5136	39.8554
354	HY3200616	group1	9.65319	17.052	22.971	27.4103	31.8496	36.2889	40.7281
355	HY3200618	group1	5.17762	12.2172	17.8489	22.0726	26.2963	30.5201	34.7438
356	HY3200620	group1	6.653	15.4881	22.5563	27.8574	33.1584	38.4595	43.7606
357	HY3200622	group1	4.67073	11.6061	17.1544	21.3156	25.4768	29.6381	33.7993
358	HY3200626	group1	4.3269	13.7274	21.2479	26.8882	32.5285	38.1689	43.8092
359	HY3200628	group1	3.26555	10.4577	16.2115	20.5268	24.8421	29.1574	33.4727
360	HY3200634	group1	7.65243	17.796	25.9109	31.997	38.0831	44.1693	50.2554
361	HY3200636	group1	3.41978	10.6265	16.3918	20.7158	25.0399	29.3639	33.6879
362	HY3200638	group1	9.21471	16.6227	22.5491	26.9939	31.4387	35.8834	40.3282
363	HY3200640	group1	6.13961	13.3909	19.1919	23.5426	27.8934	32.2441	36.5949
364	HY3200642	group1	4.94038	15.5507	24.039	30.4052	36.7714	43.1376	49.5038
365	HY3200643	group1	2.65612	10.6568	17.0573	21.8577	26.658	31.4584	36.2588
366	HY3200648	group1	2.97779	9.01443	13.8437	17.4657	21.0877	24.7097	28.3317
367	HY3200652	group1	3.98181	12.6967	19.6685	24.8974	30.1263	35.3552	40.5841
368	HY3200654	group1	6.3408	12.4514	17.3398	21.0061	24.6725	28.3388	32.0051
369	HY3200656	group1	4.29514	12.2221	18.5637	23.3199	28.0761	32.8323	37.5885
370	HY3200658	group1	4.59375	11.3544	16.7628	20.8192	24.8756	28.9319	32.9883
371	HY3200660	group1	2.68705	10.5435	16.8286	21.5425	26.2564	30.9702	35.6841
372	HY3200662	group1	6.40607	16.2378	24.1032	30.0022	35.9012	41.8003	47.6993
373	HY3200668	group1	3.43086	10.854	16.7925	21.2464	25.7003	30.1541	34.608
374	HY3200672	group1	5.69831	13.5832	19.8912	24.6221	29.3531	34.084	38.815
375	HY3200674	group1	7.074	14.5727	20.5717	25.0709	29.5701	34.0693	38.5685
376	HY3200676	group1	4.41414	11.5736	17.3012	21.5969	25.8926	30.1883	34.484
377	HY3200682	group1	4.69512	11.9125	17.6865	22.0169	26.3474	30.6778	35.0082
378	HY3200688	group1	5.76899	11.8618	16.736	20.3916	24.0473	27.703	31.3586
379	HY3200690	group1	7.00699	17.1862	25.3295	31.437	37.5445	43.652	49.7595
380	HY3200692	group1	3.58154	11.1641	17.2301	21.7796	26.3292	30.8787	35.4282
381	HY3200694	group1	4.45195	13.3435	20.4567	25.7917	31.1266	36.4615	41.7964
382	HY3200696	group1	3.27352	10.8382	16.89	21.4288	25.9677	30.5065	35.0453
383	HY3200698	group1	6.36013	16.3221	24.2916	30.2687	36.2459	42.223	48.2002
384	HY3200704	group1	8.02778	18.5861	27.0328	33.3678	39.7028	46.0378	52.3728
385	HY3200714	group1	10.3386	18.4442	24.9288	29.7922	34.6556	39.519	44.3824
386	HY3200716	group1	1.74855	6.54264	10.3779	13.2544	16.1308	19.0073	21.8837
387	HY3200718	group1	5.30702	13.8755	20.7303	25.8714	31.0126	36.1537	41.2948
388	HY3200732	group1	9.48329	19.2129	26.9965	32.8343	38.672	44.5098	50.3476
389	HY3200734	group1	6.60549	13.6291	19.248	23.4622	27.6763	31.8905	36.1047
390	HY3200738	group1	7.71244	16.1642	22.9256	27.9967	33.0677	38.1388	43.2098
391	HY3200742	group1	8.11185	14.7255	20.0165	23.9847	27.9529	31.9211	35.8893
392	HY3200744	group1	5.66831	14.307	21.2179	26.4011	31.5843	36.7675	41.9507
393	HY3200746	group1	4.77333	11.6242	17.1049	21.2154	25.3259	29.4364	33.547
394	HY3200750	group1	7.94592	16.8406	23.9564	29.2932	34.63	39.9669	45.3037
395	HY3200770	group1	6.40061	13.0874	18.4368	22.4489	26.461	30.4731	34.4851
396	HY3200776	group1	3.97412	13.0889	20.3808	25.8497	31.3186	36.7875	42.2564
397	HY3200786	group1	5.71584	14.4669	21.4678	26.7185	31.9691	37.2198	42.4704
398	HY3200846	group1	3.37763	11.9576	18.8216	23.9696	29.1176	34.2656	39.4136
399	HY3200211	group1	1.2212	14.7088	25.4989	33.5914	41.684	49.7766	57.8691
400	HY3200335	group1	7.28039	17.5251	25.7208	31.8676	38.0144	44.1613	50.3081
401	HY3200415	group1	7.86289	19.2494	28.3585	35.1904	42.0223	48.8541	55.686
402	HY3200417	group1	7.21073	15.0054	21.2411	25.9179	30.5946	35.2714	39.9482
403	HY3200421	group1	3.4187	12.4927	19.7519	25.1963	30.6406	36.085	41.5294
404	HY3200424	group1	3.14679	9.92849	15.3538	19.4229	23.4919	27.5609	31.6299
405	HY3200425	group1	0.579008	8.48337	14.8069	19.5495	24.2921	29.0347	33.7773
406	HY3200431	group1	7.63209	19.9763	29.8516	37.2581	44.6646	52.0711	59.4776
407	HY3200432	group1	2.88443	11.3921	18.1982	23.3028	28.4074	33.512	38.6166
408	HY3200433	group1	2.30956	13.2272	21.9614	28.512	35.0626	41.6132	48.1639
409	HY3200447	group1	4.39856	13.9126	21.5238	27.2323	32.9407	38.6491	44.3575
410	HY3200456	group1	5.16163	14.2426	21.5073	26.9559	32.4045	37.853	43.3016
411	HY3200463	group1	5.21896	13.1168	19.435	24.1737	28.9124	33.6511	38.3898
412	HY3200464	group1	3.96002	11.4521	17.4458	21.9411	26.4364	30.9316	35.4269
413	HY3200465	group1	4.17062	12.9071	19.8963	25.1382	30.3801	35.622	40.8639
414	HY3200467	group1	6.8827	16.6885	24.5332	30.4166	36.3001	42.1836	48.0671
415	HY3200469	group1	5.0324	11.1063	15.9654	19.6097	23.254	26.8983	30.5427
416	HY3200470	group1	4.11637	12.3546	18.9451	23.8881	28.831	33.7739	38.7168
417	HY3200472	group1	4.72667	12.6513	18.9911	23.7459	28.5006	33.2554	38.0102
418	HY3200473	group1	6.67252	16.9283	25.1329	31.2863	37.4397	43.5932	49.7466
419	HY3200474	group1	5.05107	12.4061	18.2901	22.7031	27.1161	31.5291	35.9421
420	HY3200475	group1	5.88782	18.7384	29.0188	36.7291	44.4394	52.1498	59.8601
421	HY3200479	group1	5.15808	15.6535	24.0498	30.3471	36.6444	42.9416	49.2389
422	HY3200481	group1	3.87966	10.8063	16.3476	20.5035	24.6595	28.8154	32.9714
423	HY3200485	group1	5.17591	14.3778	21.7394	27.2605	32.7817	38.3028	43.824
424	HY3200486	group1	5.15665	16.8067	26.1267	33.1167	40.1067	47.0967	54.0867
425	HY3200487	group1	3.16059	13.3069	21.424	27.5118	33.5996	39.6874	45.7752
426	HY3200489	group1	6.14739	17.1152	25.8894	32.4701	39.0507	45.6314	52.2121
427	HY3200491	group1	4.65083	16.9899	26.8612	34.2646	41.6681	49.0715	56.475
428	HY3200495	group1	5.15866	13.9579	20.9973	26.2769	31.5564	36.836	42.1155
429	HY3200497	group1	1.43034	11.5639	19.6707	25.7508	31.8309	37.911	43.9911
430	HY3200498	group1	5.92519	16.8555	25.5997	32.1578	38.716	45.2741	51.8323
431	HY3200499	group1	4.47684	14.3769	22.297	28.2371	34.1771	40.1172	46.0572
432	HY3200501	group1	4.83534	15.5498	24.1214	30.5501	36.9788	43.4075	49.8362
433	HY3200503	group1	5.06936	15.1714	23.2531	29.3143	35.3755	41.4368	47.498
434	HY3200509	group1	5.83155	13.5899	19.7965	24.4515	29.1065	33.7615	38.4165
435	HY3200511	group1	5.02913	14.7277	22.4865	28.3057	34.1248	39.9439	45.763
436	HY3200513	group1	5.97673	16.9806	25.7837	32.3861	38.9884	45.5907	52.193
437	HY3200515	group1	3.20272	12.27	19.5238	24.9642	30.4046	35.845	41.2854
438	HY3200516	group1	5.81309	11.9185	16.8029	20.4661	24.1294	27.7926	31.4559
439	HY3200517	group1	2.67094	11.1762	17.9804	23.0836	28.1867	33.2899	38.3931
440	HY3200521	group1	6.28358	16.4807	24.6384	30.7567	36.875	42.9932	49.1115
441	HY3200525	group1	4.1076	11.7646	17.8902	22.4844	27.0786	31.6728	36.2669
442	HY3200527	group1	5.57692	12.9779	18.8988	23.3394	27.78	32.2206	36.6612
443	HY3200533	group1	5.34902	14.1265	21.1485	26.415	31.6815	36.948	42.2145
444	HY3200535	group1	3.32749	12.1073	19.1311	24.399	29.6669	34.9348	40.2027
445	HY3200537	group1	1.75728	10.2	16.9541	22.0197	27.0853	32.1509	37.2165
446	HY3200547	group1	4.64628	12.7423	19.2192	24.0768	28.9344	33.792	38.6496
447	HY3200549	group1	3.08668	13.2144	21.3166	27.3932	33.4699	39.5465	45.6232
448	HY3200557	group1	9.6799	19.8937	28.0647	34.1929	40.3212	46.4495	52.5777
449	HY3200561	group1	5.73275	15.6862	23.6489	29.621	35.593	41.5651	47.5371
450	HY3200565	group1	4.32989	12.8385	19.6454	24.7506	29.8557	34.9609	40.0661
451	HY3200569	group1	6.32614	15.1187	22.1528	27.4283	32.7039	37.9794	43.255
452	HY3200571	group1	5.64555	19.083	29.833	37.8955	45.958	54.0205	62.083
453	HY3200575	group1	3.68979	13.1217	20.6672	26.3263	31.9855	37.6446	43.3037
454	HY3200577	group1	4.1863	14.3196	22.4262	28.5062	34.5862	40.6661	46.7461
455	HY3200581	group1	4.85693	16.1387	25.164	31.9331	38.7021	45.4712	52.2402
456	HY3200591	group1	4.77653	10.1614	14.4693	17.7002	20.9311	24.162	27.3929
457	HY3200593	group1	3.9633	8.99624	13.0226	16.0424	19.0621	22.0819	25.1017
458	HY3200595	group1	7.59412	17.0157	24.5529	30.2058	35.8588	41.5117	47.1646
459	HY3200599	group1	2.86532	13.5973	22.1829	28.6221	35.0613	41.5005	47.9397
460	HY3200601	group1	4.09272	12.2054	18.6955	23.5631	28.4307	33.2983	38.1658
461	HY3200603	group1	1.71237	9.78152	16.2368	21.0783	25.9198	30.7613	35.6028
462	HY3200613	group1	4.85638	13.5498	20.5046	25.7207	30.9368	36.1528	41.3689
463	HY3200615	group1	2.53013	11.8599	19.3237	24.9215	30.5194	36.1172	41.7151
464	HY3200619	group1	5.68266	15.9037	24.0805	30.2131	36.3457	42.4783	48.6109
465	HY3200621	group1	6.55885	14.2949	20.4837	25.1253	29.7669	34.4085	39.0501
466	HY3200623	group1	4.42996	14.6623	22.8482	28.9876	35.1271	41.2665	47.4059
467	HY3200625	group1	2.80137	13.3714	21.8275	28.1695	34.5115	40.8536	47.1956
468	HY3200627	group1	8.04009	18.896	27.5807	34.0942	40.6078	47.1213	53.6348
469	HY3200629	group1	4.65725	15.5388	24.244	30.773	37.3019	43.8308	50.3597
470	HY3200631	group1	5.74506	11.3877	15.9019	19.2875	22.6731	26.0587	29.4443
471	HY3200633	group1	9.74004	22.2584	32.2732	39.7842	47.2952	54.8063	62.3173
472	HY3200635	group1	5.11255	13.2833	19.8199	24.7223	29.6247	34.5272	39.4296
473	HY3200639	group1	6.59437	18.4015	27.8471	34.9314	42.0156	49.0999	56.1841
474	HY3200641	group1	3.23864	14.7056	23.8791	30.7593	37.6394	44.5196	51.3997
475	HY3200645	group1	3.07902	11.6725	18.5473	23.7033	28.8594	34.0155	39.1716
476	HY3200651	group1	6.74694	16.6372	24.5495	30.4837	36.4179	42.352	48.2862
477	HY3200653	group1	6.88147	17.6603	26.2834	32.7507	39.218	45.6853	52.1527
478	HY3200655	group1	3.48112	13.6937	21.8638	27.9913	34.1189	40.2464	46.374
479	HY3200657	group1	4.26932	14.8844	23.3764	29.7454	36.1145	42.4835	48.8525
480	HY3200659	group1	2.63103	12.8071	20.948	27.0536	33.1593	39.2649	45.3706
481	HY3200661	group1	6.30605	15.5695	22.9802	28.5383	34.0963	39.6544	45.2124
482	HY3200663	group1	4.42682	13.2783	20.3595	25.6704	30.9813	36.2922	41.6031
483	HY3200665	group1	3.14484	11.3279	17.8743	22.7841	27.694	32.6038	37.5136
484	HY3200666	group1	3.28909	11.5657	18.187	23.153	28.119	33.085	38.0509
485	HY3200667	group1	9.18408	16.9771	23.2115	27.8873	32.5631	37.2389	41.9147
486	HY3200671	group1	1.34347	9.048	15.2116	19.8343	24.457	29.0798	33.7025
487	HY3200675	group1	7.79997	19.2254	28.3658	35.2211	42.0763	48.9316	55.7869
488	HY3200679	group1	5.09504	11.6657	16.9223	20.8647	24.8071	28.7495	32.6919
489	HY3200680	group1	6.38655	16.705	24.9597	31.1507	37.3418	43.5328	49.7239
490	HY3200681	group1	4.57015	15.0527	23.4388	29.7283	36.0178	42.3074	48.5969
491	HY3200683	group1	6.62173	19.8369	30.409	38.3381	46.2672	54.1963	62.1254
492	HY3200685	group1	3.69466	13.0715	20.573	26.1991	31.8252	37.4513	43.0774
493	HY3200687	group1	7.95245	18.0304	26.0927	32.1394	38.1862	44.2329	50.2797
494	HY3200689	group1	6.67394	14.9185	21.5142	26.4609	31.4076	36.3544	41.3011
495	HY3200691	group1	7.50344	14.0986	19.3748	23.3319	27.289	31.2461	35.2032
496	HY3200693	group1	6.63291	18.2229	27.4949	34.4489	41.4029	48.3569	55.3109
497	HY3200695	group1	2.75139	11.0568	17.7011	22.6843	27.6675	32.6507	37.6339
498	HY3200699	group1	1.45371	6.8623	11.1892	14.4343	17.6795	20.9246	24.1698
499	HY3200703	group1	3.72011	13.3823	21.112	26.9092	32.7065	38.5038	44.3011
500	HY3200706	group1	8.60855	17.7817	25.1202	30.624	36.1279	41.6318	47.1356
501	HY3200707	group1	4.04817	15.0561	23.8624	30.4671	37.0719	43.6766	50.2814
502	HY3200708	group1	6.23975	17.4216	26.367	33.0761	39.7852	46.4943	53.2034
503	HY3200709	group1	2.47738	12.3303	20.2126	26.1243	32.0361	37.9478	43.8595
504	HY3200711	group1	2.45207	11.4154	18.586	23.964	29.342	34.72	40.098
505	HY3200713	group1	5.60165	17.52	27.0547	34.2057	41.3567	48.5077	55.6588
506	HY3200715	group1	9.07811	16.5813	22.5838	27.0857	31.5876	36.0895	40.5914
507	HY3200717	group1	8.52994	19.4733	28.228	34.794	41.36	47.926	54.492
508	HY3200719	group1	3.23185	12.8522	20.5486	26.3208	32.093	37.8653	43.6375
509	HY3200721	group1	5.62546	15.661	23.6894	29.7107	35.732	41.7533	47.7746
510	HY3200723	group1	5.58313	12.0659	17.2521	21.1417	25.0314	28.921	32.8107
511	HY3200726	group1	4.41062	14.0418	21.7468	27.5256	33.3043	39.083	44.8618
512	HY3200729	group1	2.38917	9.76158	15.6595	20.083	24.5064	28.9299	33.3533
513	HY3200733	group1	3.00449	10.1815	15.923	20.2292	24.5354	28.8416	33.1478
514	HY3200735	group1	9.50027	19.8557	28.14	34.3533	40.5665	46.7798	52.993
515	HY3200736	group1	7.61419	15.4222	21.6685	26.3533	31.0381	35.7229	40.4076
516	HY3200737	group1	9.50399	25.8167	38.8669	48.6546	58.4422	68.2299	78.0175
517	HY3200739	group1	5.0167	10.5386	14.9561	18.2693	21.5824	24.8955	28.2087
518	HY3200741	group1	4.49338	13.4328	20.5844	25.948	31.3117	36.6753	42.039
519	HY3200745	group1	8.03116	19.3722	28.445	35.2496	42.0542	48.8588	55.6634
520	HY3200748	group1	4.89044	13.6361	20.6327	25.8801	31.1275	36.375	41.6224
521	HY3200749	group1	7.27019	19.7258	29.6902	37.1636	44.6369	52.1103	59.5836
522	HY3200751	group1	7.49576	18.9858	28.1778	35.0718	41.9658	48.8599	55.7539
523	HY3200752	group1	4.51232	13.5581	20.7948	26.2222	31.6497	37.0772	42.5047
524	HY3200753	group1	7.07417	13.4446	18.541	22.3633	26.1856	30.0078	33.8301
525	HY3200755	group1	5.56315	15.4161	23.2985	29.2103	35.1221	41.0339	46.9457
526	HY3200757	group1	7.65744	16.9277	24.344	29.9061	35.4683	41.0305	46.5927
527	HY3200758	group1	8.45634	16.2094	22.4119	27.0637	31.7155	36.3674	41.0192
528	HY3200759	group1	6.1372	15.9623	23.8224	29.7174	35.6125	41.5075	47.4026
529	HY3200760	group1	7.89873	17.0095	24.2981	29.7646	35.2311	40.6975	46.164
530	HY3200762	group1	6.8687	14.4613	20.5354	25.091	29.6466	34.2022	38.7578
531	HY3200764	group1	5.73934	13.7959	20.2412	25.0751	29.9091	34.743	39.577
532	HY3200765	group1	3.31326	12.6183	20.0624	25.6454	31.2284	36.8115	42.3945
533	HY3200766	group1	3.73327	11.925	18.4784	23.3934	28.3085	33.2235	38.1386
534	HY3200767	group1	5.57636	16.9208	25.9963	32.803	39.6096	46.4163	53.2229
535	HY3200768	group1	3.85839	10.4459	15.7159	19.6683	23.6208	27.5733	31.5258
536	HY3200769	group1	7.79052	15.2041	21.135	25.5832	30.0313	34.4795	38.9277
537	HY3200773	group1	4.6516	13.6704	20.8854	26.2966	31.7079	37.1192	42.5304
538	HY3200774	group1	3.74912	12.2173	18.9919	24.0728	29.1538	34.2347	39.3156
539	HY3200775	group1	5.59082	13.5705	19.9542	24.7419	29.5297	34.3175	39.1053
540	HY3200778	group1	5.33139	13.4229	19.8961	24.751	29.6059	34.4608	39.3157
541	HY3200779	group1	2.86469	11.9764	19.2657	24.7327	30.1997	35.6667	41.1337
542	HY3200780	group1	5.12792	14.043	21.1751	26.5241	31.8732	37.2222	42.5713
543	HY3200782	group1	6.77835	14.7901	21.1995	26.0065	30.8136	35.6206	40.4277
544	HY3200783	group1	4.83486	13.2525	19.9867	25.0373	30.0879	35.1385	40.1891
545	HY3200790	group1	4.29762	13.3005	20.5027	25.9044	31.3061	36.7078	42.1095
546	HY3200792	group1	5.23363	12.9476	19.1188	23.7472	28.3756	33.004	37.6323
547	HY3200794	group1	4.28137	10.2291	14.9872	18.5558	22.1244	25.693	29.2617
548	HY3200796	group1	3.98778	12.1273	18.6389	23.5226	28.4063	33.29	38.1737
549	HY3200800	group1	3.86515	11.2383	17.1368	21.5607	25.9846	30.4085	34.8323
550	HY3200804	group1	6.27282	15.5543	22.9796	28.5485	34.1174	39.6863	45.2552
551	HY3200806	group1	5.01214	12.9273	19.2595	24.0086	28.7578	33.5069	38.256
552	HY3200818	group1	4.79127	12.5454	18.7487	23.4011	28.0536	32.7061	37.3585
553	HY3200823	group1	2.56232	10.0653	16.0677	20.5695	25.0713	29.5731	34.0749
554	HY3200829	group1	7.64089	21.1185	31.9007	39.9873	48.0739	56.1605	64.2471
555	HY3200831	group1	5.04426	11.6302	16.8989	20.8504	24.802	28.7535	32.7051
556	HY3200833	group1	5.80778	16.4983	25.0507	31.465	37.8793	44.2937	50.708
557	HY3200834	group1	3.94466	12.9049	20.0731	25.4493	30.8254	36.2016	41.5778
558	HY3200836	group1	3.33876	11.3596	17.7762	22.5887	27.4011	32.2136	37.0261
559	HY3200838	group1	9.23491	19.0732	26.9438	32.8468	38.7498	44.6527	50.5557
560	HY3200840	group1	5.85401	13.9929	20.504	25.3874	30.2707	35.1541	40.0374
561	HY3200842	group1	5.01107	13.6478	20.5571	25.7391	30.9211	36.1032	41.2852
562	HY3200844	group1	4.46106	13.22	20.2272	25.4826	30.738	35.9934	41.2488
563	HY3200851	group1	4.73168	12.3179	18.3869	22.9387	27.4904	32.0421	36.5939
564	HY3200855	group1	5.38846	11.917	17.1398	21.0569	24.974	28.8911	32.8082
565	HY3200868	group1	1.83797	10.335	17.1327	22.2309	27.3292	32.4274	37.5257
566	HY3200880	group1	7.86363	13.764	18.4843	22.0245	25.5647	29.105	32.6452
567	HY3200914	group1	2.50327	9.14262	14.4541	18.4377	22.4213	26.4049	30.3885
