# Supplementary material for: Genome-Wide Association Analysis of Growth Traits in Hu Sheep
Source: Genes (Basel). 2024 Dec 20;15(12):1637. doi: 10.3390/genes15121637 (PMC11675594; doi:10.3390/genes15121637)
Supplement: Supplementary file 1 [file genes-15-01637-s001.zip › Supplementary Files/Table S3.xlsx]

## Sheet: Sheet1
	Table S3: The pathways and corresponding genes linked to the trait of body weight
		Term	Pathway	Count	PValue	Genes	List Total	Pop Hits	Pop Total	Fold Enrichment	Bonferroni	Benjamini	FDR
	Birth weight	oas05412	Arrhythmogenic right ventricular cardiomyopathy	5	0.00229201	RYR2, CDH2, LAMA1, CACNA2D1, LMNA	63	87	9670	8.82138	0.330726	0.401101	0.401101
		oas04360	Axon guidance	6	0.00665713	CAMK2B, ROBO2, PPP3CA, TRPC6, DCC, DPYSL2	63	186	9670	4.95136	0.689289	0.582499	0.582499
		oas04921	Oxytocin signaling pathway	5	0.0180043	CAMK2B, RYR2, PPP3CA, KCNJ6, CACNA2D1	63	157	9670	4.88828	0.958392	0.681105	0.681105
		oas04713	Circadian entrainment	4	0.026824	CAMK2B, RYR2, KCNJ6, GRIA4	63	101	9670	6.07889	0.99142	0.681105	0.681105
		oas05410	Hypertrophic cardiomyopathy	4	0.026824	RYR2, LAMA1, CACNA2D1, LMNA	63	101	9670	6.07889	0.99142	0.681105	0.681105
		oas05414	Dilated cardiomyopathy	4	0.0303653	RYR2, LAMA1, CACNA2D1, LMNA	63	106	9670	5.79215	0.995467	0.681105	0.681105
		oas05200	Pathways in cancer	9	0.0309481	CAMK2B, FGF9, APC, LAMA1, DCC, TPR, BRAF, WNT2, PGF	63	580	9670	2.38177	0.995919	0.681105	0.681105
		oas04310	Wnt signaling pathway	5	0.0311362	CAMK2B, PPP3CA, APC, BTRC, WNT2	63	186	9670	4.12613	0.996056	0.681105	0.681105
		oas04724	Glutamatergic synapse	4	0.03652	PPP3CA, GRIK3, DLGAP1, GRIA4	63	114	9670	5.38569	0.998512	0.710111	0.710111
	Weaning weight	oas05412	Arrhythmogenic right ventricular cardiomyopathy	4	0.0240677	LEF1, CTNNA3, CACNA1C, ITGA9	70	87	9670	6.3514	0.982475	1	1
		oas04934	Cushing syndrome	5	0.0261174	ATF6B, LEF1, HSD3B1, CACNA1C, AHR	70	158	9670	4.37161	0.987638	1	1
		oas04390	Hippo signaling pathway	5	0.0311564	DLG1, LEF1, CTNNA3, BTRC, BMPR1B	70	167	9670	4.13601	0.994775	1	1
		oas04020	Calcium signaling pathway	6	0.036145	RYR1, PPP3CA, LHCGR, FGF9, CACNA1C, TRDN	70	257	9670	3.22513	0.997782	1	1
		oas00513	Various types of N-glycan biosynthesis	3	0.0441469	FUT8, TUSC3, STT3B	70	47	9670	8.81763	0.999444	1	1
		oas04724	Glutamatergic synapse	4	0.0477175	PPP3CA, GRIK1, CACNA1C, GLUL	70	114	9670	4.84712	0.999701	1	1
	Monthly weight	oas04929	GnRH secretion	5	0.00506215	KCNJ6, SPP1, KCNN3, CACNA1C, RAF1	106	64	9670	7.12706	0.675883	0.77174	0.77174
		oas05031	Amphetamine addiction	5	0.00695261	PPP3CA, ATF6B, CACNA1C, PDYN, SLC18A1	106	70	9670	6.51617	0.787512	0.77174	0.77174
		oas04360	Axon guidance	7	0.0156446	ROBO2, PPP3CA, DPYSL2, FYN, UNC5D, RAF1, BMPR1B	106	186	9670	3.43325	0.969819	1	1
		oas04010	MAPK signaling pathway	9	0.0180375	NTRK2, PPP3CA, PTPRR, ERBB4, IL1R1, MKNK1, CACNA1C, RAF1, DUSP7	106	306	9670	2.68313	0.982418	1	1
		oas04390	Hippo signaling pathway	6	0.0351228	DLG1, LEF1, CTNNA3, BTRC, BMPR1B, TP73	106	167	9670	3.2776	0.999643	1	1
		oas04927	Cortisol synthesis and secretion	4	0.0361218	ATF6B, HSD3B1, CACNA1C, KCNK2	106	67	9670	5.44635	0.999716	1	1
		oas04022	cGMP-PKG signaling pathway	6	0.0399361	PPP3CA, ATF6B, PDE5A, CACNA1C, RAF1, PRKG1	106	173	9670	3.16392	0.999882	1	1
